# Supplementary material for: Astrovirus Outbreak in an Animal Shelter Associated With Feline Vomiting
Source: Front Vet Sci. 2021 Feb 11;8:628082. doi: 10.3389/fvets.2021.628082 (PMC7905307; doi:10.3389/fvets.2021.628082)
Supplement: Supplementary file 1 [file Table_1.xlsx]

## Sheet: Sheet1
Table S1. Clinical characteristics of the outbreak
	N23	N24	N25	N26	N27	N28	N29	N30	D1	D2	D3	D4	D5	D6	D7	D8	D9	D10	D11	D12	D13	D14	D15	D16	D17	D18	D19	D20	D21	D22	D23	D24	D25	D26	D27	D28	D29	D30	D31	J1	J2	J3	J4	J5	J6	J7	J8	J9	Total V
598												INT					I V	I V	I																														2
298															INT					V	V I																												2
541/542																			INT			V	I				V		V															V		V			5
496																			INT			V	I	I	I																								1
571					INT																	V																											1
277	INT																V D			V	V			V		V			V					V		V							V	V	V	V	V		13
350/351																INT					V I	V		V I		V					V			V				V	V			V						V	10
414																	INT				V																												1
181																																INT							V	V									2
285																																					INT			V									1
V=vomit													Mean illness duration = 9.8 days
D=diarrhea													Median illness duration = 2.5 days
I=inappetence
INT= Intake date
Total V/D/I = number of days/episodes displaying clinical sign
Total illness duration = number of days from first date of illness to last date of illness, including dates with no clinical signs noted
Grey = not in care (dates either before intake or after exit)
Blank = no clinical signs observed
Orange = illness duration
[truncated: 3 more columns]
